# Supplementary material for: Assessment of the Quality of Life of Women after Osteoporotic Vertebral Fracture with Consideration of Socio-Demographic Characteristics and Selected Factors Concerning the State of Health
Source: Int J Environ Res Public Health. 2022 Sep 27;19(19):12237. doi: 10.3390/ijerph191912237 (PMC9566652; doi:10.3390/ijerph191912237)
Supplement: Supplementary file 1 [file ijerph-19-12237-s001.zip]

Archive with 1 entries (1 files):
- ijerph-1890101-supplementary.pdf
